# Supplementary material for: Phosvitin-Derived Peptide Pt5-1c Is a Pro-Angiogenic Agent Capable of Enhancing Wound Healing
Source: Biomolecules. 2025 Dec 31;16(1):65. doi: 10.3390/biom16010065 (PMC12838811; doi:10.3390/biom16010065)
Supplement: Supplementary file 1 [file biomolecules-16-00065-s001.zip]

Archive with 3 entries (2 files):
- biomolecules-4021671-supplementary/
- biomolecules-4021671-supplementary/biomolecules-4021671-Original Images for Blots.pdf
- biomolecules-4021671-supplementary/biomolecules-4021671-supplementary.pdf
